# Supplementary material for: Combination Image Analysis of Tongue Color and Sublingual Vein Improves the Diagnostic Accuracy of Oketsu (Blood Stasis) in Kampo Medicine
Source: Front Med (Lausanne). 2022 Mar 3;8:790542. doi: 10.3389/fmed.2021.790542 (PMC8928869; doi:10.3389/fmed.2021.790542)
Supplement: Supplementary file 1 [file Table_1.XLSX]

## Sheet: Data (n=38)
(n=38)							Tongue color																		Blood Stasis score
Patient No.	Age	Sex	Height (cm)	Body weight (kg)	BMI	Width of sublingual vein	a1	a2	a3	a4	b1	b2	b3	b4	L1	L2	L3	L4	HDL・C	LDL・C	Triglyceride	FPG	HbA1c(NGSP)	Blood Stasis score (Total)	Dark-rimmed eyes	Areas of dark pigmentation of facial skin	Rough skin	Livid lips	Livid gingiva	Livid tongue	Telangiectasis/ vascular spiders	Subcutaneous hemorrhage	Palmar erythema	Resistance and tenderness on pressure of the left para-umbilical region	Resistance and tenderness on pressure of the right para-umbilical region	Resistance and tenderness on pressure of the umbilical region	Resistance and/or tenderness on pressure of the ileo-cecal region	Resistance and/or tenderness on pressure of the sigmoidal region	Resistance and/or tenderness on pressure of the subcostal region	Hemorrhoids	Dysmenorrhea
9	80	F	146.3	43	20.1	2.4	28.457	25.076	25.805	36.165	10.018	11.964	7.468	10.796	52.207	9.387	54.865	46.552	65	64	53	96	6.1	7	0	2	0	0	0	0	5	0	0	0	0	0	0	0	0	0	0
31	76	M	167.3	54.7	19.5	1.7	20.061	16.862	19.314	26.157	6.019	9.515	9.222	8.01	54.851	47.72	62.65	56.84	64	134	115	160	7.1	9	0	0	0	2	0	0	0	0	2	0	0	0	0	0	5	0	0
13	40	F	141.3	59.6	29.9	2.1	20.717	14.409	20.032	22.785	5.846	11.292	7.063	3.436	54.949	48.382	62.054	50.351	48	183	154	121	6.8	10	0	0	0	0	0	0	0	0	5	0	0	0	0	5	0	0	0
20	65	F	150.9	41.7	18.3	2.6	20.524	32.249	13.016	21.53	6.657	10.371	10.12	8.309	55.783	-1.565	62.734	54.614	87	104	63	99	5.6	12	0	2	0	0	0	0	0	10	0	0	0	0	0	0	0	0	0
36	56	F	160.5	55	21.4	2.5	28.09	22.189	25.339	33.241	4.781	3.954	3.539	7.86	49.662	47.865	50.659	47.877	53	229	276	99	5.7	12	0	0	0	0	0	0	0	0	5	0	0	0	2	0	5	0	0
40	69	M	158	55.7	22.3	1.2	22.506	17.825	19.421	26.264	3.727	9.456	5.189	3.647	51.157	53.496	62.885	53.904	101	100	97	96	5.5	12	0	0	0	0	0	10	0	0	2	0	0	0	0	0	0	0	0
25	82	M	169	69.5	24.3	2.9	24.559	18.434	17.663	26.341	4.627	8.561	7.355	3.389	47.543	58.712	59.306	44.194	60	114	66	102	5.4	14	0	2	0	2	0	0	0	0	0	0	0	0	0	0	0	10	0
14	69	F	146.6	40.8	19	2.3	23.896	23.856	21.853	29.123	6.686	6.436	6.624	6.953	54.344	45.615	57.736	52.328	68	80	65	135	6.8	14.5	0	0	0	0	0	0	0	0	5	0	0	0	2	5	0	2.5	0
28	57	F	160.4	54.9	21.3	1.8	32.127	19.384	30.062	37.393	9.865	10.003	9.434	10.093	50.542	50.504	49.639	47.177	120	69	43	92	4.9	14.5	0	0	0	0	0	0	0	0	0	0	0	2.5	2	5	5	0	0
18	75	F	148	59.5	27.2	1.4	25.164	23.198	20.748	25.46	6.687	4.711	6.012	6.361	51.043	18.38	54.59	53.463	52	129	120	94	5.8	16	0	0	0	0	0	0	0	0	0	2.5	5	2.5	1	2.5	2.5	0	0
1	62	F	157.5	40.2	16.2	2.1	28.211	18.009	24.42	30.134	9.198	7.783	7.024	8.312	46.824	58.848	59.35	51.335	80	113	56	94	5.4	17	0	2	0	0	0	0	0	10	0	0	0	0	0	0	5	0	0
26	75	F	148.5	56.2	25.5	3.2	22.912	19.826	16.937	24.214	5.938	5.196	7.001	6.04	56.912	43.391	64.407	55.67	40	141	117	132	6.3	17	0	2	0	0	0	0	5	10	0	0	0	0	0	0	0	0	0
32	80	F	157	62.5	25.4	2.7	31.829	23.722	30.155	38.941	4.831	3.876	6.311	8.977	39.495	47.244	54.503	46.997	46	111	190	91	5.7	17	0	0	0	2	5	0	0	0	0	2.5	0	5	0	0	0	2.5	0
38	54	F	150.9	57.9	25.4	1.8	23.987	19.91	27.111	27.814	9.041	11.434	7.961	10.903	56.517	60.791	62.037	58.405	72	167	75	119	6.3	17	0	2	0	0	0	0	0	10	0	0	0	5	0	0	0	0	0
17	73	M	171.2	71	24.2	1.6	18.214	13.826	18.599	25.235	2.957	13.325	3.825	3.63	55.823	31.146	58.151	50.291	43	111	185	140	7.7	19	0	2	0	2	0	0	0	0	0	2.5	0	0	5	2.5	5	0	0
22	58	F	155.5	71.2	29.4	3.1	29.007	28.873	32.83	34.902	5.55	5.753	5.229	6.111	47.364	46.288	53.537	52.976	47	165	152	165	8.3	19.5	0	0	0	0	0	10	0	0	0	0	0	0	2	2.5	5	0	0
24	68	F	157.4	53.3	21.5	3.5	18.285	12.266	20.315	22.193	5.35	3.544	7.292	6.939	56.009	33.888	54.591	54.168	52	115	187	136	7	19.5	0	0	0	0	0	0	0	10	0	0	0	2.5	2	0	0	5	0
2	35	F	154.5	42.5	17.8	1.5	21.027	22.567	20.635	22.137	8.809	4.741	8.589	10.075	63.805	35.324	65.516	62.802	82	81	46	80	5.4	20	0	0	0	0	0	0	0	0	0	0	0	5	0	0	5	0	10
6	67	M	169.1	60.4	21.1	1.8	22.889	11.07	17.813	24.073	5.237	9.187	7.349	6.245	57.027	54.189	66.467	59.362	41	123	119	146	6.5	25	0	0	0	0	0	0	5	0	0	5	2.5	2.5	2.5	2.5	5	0	0
4	84	F	147.1	60.1	27.8	2.2	30.59	25.586	21.168	31.503	4.126	2.398	0.459	3.382	54.96	50.953	56.726	49.297	60	123	179	152	6.3	26	0	2	2	0	0	10	0	0	0	0	0	0	2	5	5	0	0
23	75	M	154	60	25.3	1.8	23.949	14.689	24.782	29.155	6.557	6.107	5.394	7.702	51.99	58.631	54.376	49.297	39	140	157	119	6.7	27	0	0	0	2	0	0	5	0	0	0	5	0	2.5	0	2.5	10	0
30	77	F	154.4	62.1	26	3.1	23.329	19.257	22.087	30.772	5.898	6.612	5.711	7.486	56.823	50.954	59.888	48.322	73	155	76	139	6.8	27	10	2	0	0	0	0	5	10	0	0	0	0	0	0	0	0	0
33	65	F	153.4	69	29.3	2.4	22.75	40.334	19.305	22.48	6.827	6.059	5.605	5.084	55.823	-0.698	58.017	54.998	63	112	58	115	6.4	27	0	0	0	0	5	10	0	0	0	0	10	0	2	0	0	0	0
34	64	F	157	64.3	26.1	3	26.942	15.953	22.454	35.075	7.511	6.017	6.107	8.682	55.708	39.586	56.764	51.287	54	182	96	100	5.8	35	0	0	0	0	0	0	0	10	5	0	10	0	5	5	0	0	0
8	75	F	149	53.2	24	1.9	20.67	16.883	19.94	30.773	4.929	6.674	4.78	5.022	56.574	55.595	66.831	59.142	64	67	90	102	6.6	37	0	0	0	0	5	10	5	10	0	5	0	0	2	0	0	0	0
12	77	F	153.4	61.7	26.2	3.4	29.524	18.407	20.829	27.989	6.228	7.25	6.596	5.629	51.73	60.73	59.468	51.568	64	132	201	128	6.2	39	0	2	0	0	0	10	5	10	5	5	0	0	2	0	0	0	0
15	76	F	154	69.6	29.3	3.2	23.722	17.896	17.352	25.903	4.46	0.621	7.313	5.747	46.439	28.257	57.287	50.766	51	148	118	140	6.9	39	10	2	0	0	5	10	5	0	0	5	0	0	2	0	0	0	0
27	50	M	152.5	60	25.8	3.2	22.198	14.984	16.84	22.987	1.43	3.779	1.157	2.81	56.931	38.799	62.473	62.607	75	154	305	111	6.3	39	0	0	0	2	0	10	0	0	2	2.5	5	5	2.5	5	5	0	0
3	82	F	149	44.5	20	2.5	34.187	34.208	37.18	40.958	10.918	14.843	9.795	9.843	45.918	34.589	50.768	48.715	40	103	161	126	9.5	42	0	0	0	0	5	10	5	10	0	0	0	0	2	5	5	0	0
11	83	M	162.8	56.7	21.4	2.6	23.767	21.421	18.852	24.09	2.833	4.457	5.994	4.452	40.034	42.356	54.516	42.251	60	88	68	168	7.2	42	0	2	0	0	10	10	5	0	0	5	0	0	5	0	5	0	0
35	81	M	164.3	54.6	20.2	3.7	26.876	33.764	27.803	33.933	7	4.122	3.606	7.473	44.846	21.959	43.042	36.964	71	118	45	88	5.3	42	0	0	0	0	10	0	2	0	0	5	10	5	5	5	0	0	0
29	73	M	170	69	23.9	3.5	21.246	14.884	20.024	28.642	4.276	4.311	2.828	3.806	48.351	27.228	47.583	44.105	62	142	114	128	6.3	44	0	2	0	0	10	10	5	2	0	0	5	0	5	0	5	0	0
39	78	M	166.2	80	29	3.3	18.446	14.498	13.807	28.134	6.667	12.399	12.672	8.017	43.591	40.224	57.458	47.235	56	85	122	110	7	44	0	0	2	2	10	10	5	0	0	0	10	0	5	0	0	0	0
41	44	F	161.8	43.3	16.5	2.3	25.028	18.728	23.666	35.224	4.148	4.721	3.288	5.875	53.646	46.124	51.448	52.948	53	113	144	88	5.5	44	0	0	0	2	0	0	0	0	0	0	10	5	2	5	5	5	10
10	59	M	175.5	77.1	25	2.1	28.136	17.57	32.244	39.016	2.256	4.994	3.917	6.21	60.938	53.892	58.424	57.628	49	75	183	228	7	45	0	0	0	5	10	10	5	0	0	2.5	2.5	0	2.5	2.5	5	0	0
7	71	M	168.3	63	22.2	3.2	22.746	13.875	20.183	23.659	3.011	9.522	4	2.45	46.68	52.628	55.252	46.963	49	134	49	132	6.1	50	0	0	0	0	0	10	5	0	0	5	10	5	5	5	5	0	0
5	77	F	150	66	29.3	3.4	28.468	29.556	29.868	36.457	3.435	-0.286	3.12	6.272	46.178	33.81	51.261	50.801	71	129	117	103	7	52	0	0	0	5	0	0	5	10	5	5	10	5	2	5	0	0	0
37	80	M	158.5	49.8	19.8	3	20.102	24.039	19.522	26.974	1.234	-1.272	2.554	3.979	47.355	19.166	47.252	45.949	38	54	65	94	6.2	59	0	0	0	2	10	10	5	0	2	5	10	5	5	5	0	0	0
